# Supplementary material for: FFA Patient Profile Analysis Based on the Authors’ Observations and a Review of the Literature—An Original Survey
Source: J Clin Med. 2025 Jun 18;14(12):4346. doi: 10.3390/jcm14124346 (PMC12194613; doi:10.3390/jcm14124346)
Supplement: Supplementary file 1 [file jcm-14-04346-s001.zip]

Archive with 1 entries (1 files):
- jcm-3670003-supplementary.pdf
